# Supplementary material for: Individual Diet Modification Reduces the Metabolic Syndrome in Patients Before Pharmacological Treatment
Source: Nutrients. 2021 Jun 19;13(6):2102. doi: 10.3390/nu13062102 (PMC8234117; doi:10.3390/nu13062102)
Supplement: Supplementary file 1 [file nutrients-13-02102-s001.zip]

Archive with 1 entries (1 files):
- nutrients-1234892-supplementary.pdf
